# Supplementary material for: Incidence and temporal changes in lumbar degeneration and low back pain in child and adolescent weightlifters: A prospective 5-year cohort study
Source: PLoS One. 2022 Jun 29;17(6):e0270046. doi: 10.1371/journal.pone.0270046 (PMC9242517; doi:10.1371/journal.pone.0270046)
Supplement: S1 File — (XLSX) [file pone.0270046.s001.xlsx]

## Sheet: Sheet1
No.	year of survey	age	Lumbar spondylolysis	Pfirrmann classification	L12	L23	L34	L45	L5S	Lumbar disc herniation	low back pain
1	2014	14	-		Ⅰ	Ⅰ	Ⅰ	Ⅰ	Ⅰ
	2015	15	-		Ⅰ	Ⅰ	Ⅰ	Ⅲ	Ⅰ
	2016	16	-		Ⅰ	Ⅰ	Ⅰ	Ⅲ	Ⅰ	L4/5	+
	2017	17	-		Ⅱ	Ⅱ	Ⅱ	Ⅳ	Ⅱ	L4/5 L5/S ope	+
	2018	18	-		Ⅰ	Ⅰ	Ⅰ	Ⅳ	Ⅱ	L4/5
2	2014	13	-		Ⅰ	Ⅰ	Ⅰ	Ⅰ	Ⅰ
	2015	14	-		Ⅰ	Ⅰ	Ⅰ	Ⅲ	Ⅰ
	2016	15	-		Ⅰ	Ⅰ	Ⅰ	Ⅲ	Ⅰ
	2017	16	-		Ⅱ	Ⅱ	Ⅱ	Ⅲ	Ⅲ	L4/5 L5/S	+
	2018	17	-		Ⅰ	Ⅰ	Ⅰ	Ⅳ	Ⅳ	L4/5 L5/S	+
3	2014	12	-		Ⅰ	Ⅰ	Ⅰ	Ⅱ	Ⅰ
	2015	13	-		Ⅱ	Ⅱ	Ⅲ	Ⅲ	Ⅱ
	2016	14	Rt. L5 early stage		Ⅱ	Ⅱ	Ⅱ	Ⅱ	Ⅱ		+
	2017	15	-		Ⅲ	Ⅱ	Ⅱ	Ⅲ	Ⅱ
	2018	16	-		Ⅲ	Ⅱ	Ⅲ	Ⅲ	Ⅰ
4	2014	11	-		Ⅰ	Ⅰ	Ⅰ	Ⅰ	Ⅰ
	2015	12	-		Ⅰ	Ⅰ	Ⅰ	Ⅰ	Ⅰ
	2016	13	-		Ⅰ	Ⅰ	Ⅰ	Ⅰ	Ⅰ
	2017	14	-		Ⅱ	Ⅱ	Ⅱ	Ⅱ	Ⅱ
	2018	15	-		Ⅰ	Ⅰ	Ⅰ	Ⅰ	Ⅳ	L5/S	+
5	2014	10	-		Ⅰ	Ⅰ	Ⅰ	Ⅰ	Ⅰ
	2015	11	Rt. L5 early stage		Ⅰ	Ⅰ	Ⅰ	Ⅱ	Ⅰ		+
	2016	12	-		Ⅰ	Ⅰ	Ⅰ	Ⅱ	Ⅰ
	2017	13	-		Ⅱ	Ⅱ	Ⅰ	Ⅱ	Ⅱ
	2018	14	-		Ⅱ	Ⅱ	Ⅰ	Ⅱ	Ⅰ
6	2014	8	-		Ⅰ	Ⅰ	Ⅰ	Ⅰ	Ⅰ
	2015	9	-		Ⅰ	Ⅰ	Ⅱ	Ⅱ	Ⅰ
	2016	10	-		Ⅰ	Ⅰ	Ⅰ	Ⅱ	Ⅰ
	2017	11	-		Ⅰ	Ⅰ	Ⅰ	Ⅱ	Ⅰ
	2018	12	-		Ⅰ	Ⅰ	Ⅰ	Ⅱ	Ⅰ
7	2014	14	-		Ⅰ	Ⅰ	Ⅰ	Ⅰ	Ⅰ
	2015	15	-		Ⅰ	Ⅰ	Ⅰ	Ⅰ	Ⅰ
	2016	16	Rt. L3 early stage		Ⅰ	Ⅰ	Ⅰ	Ⅰ	Ⅰ
	2017	17	-		Ⅱ	Ⅱ	Ⅱ	Ⅱ	Ⅱ
	2018	18	-		Ⅱ	Ⅰ	Ⅰ	Ⅰ	Ⅱ
8	2014	13	-		Ⅰ	Ⅰ	Ⅰ	Ⅰ	Ⅰ
	2015	14	-		Ⅰ	Ⅰ	Ⅰ	Ⅰ	Ⅰ
	2016	15	Bil. L3 early stage		Ⅰ	Ⅰ	Ⅰ	Ⅱ	Ⅲ	L4/5 L5/S	+
	2017	16	-		Ⅰ	Ⅰ	Ⅰ	Ⅱ	Ⅲ	L4/5 L5/S
	2018	17	-		Ⅰ	Ⅰ	Ⅰ	Ⅳ	Ⅲ	L4/5 L5/S	+
9	2014	12	-		Ⅰ	Ⅰ	Ⅰ	Ⅰ	Ⅰ
	2015	13	-		Ⅰ	Ⅰ	Ⅰ	Ⅰ	Ⅰ
	2016	14	-		Ⅰ	Ⅰ	Ⅰ	Ⅰ	Ⅰ
	2017	15	-		Ⅱ	Ⅱ	Ⅱ	Ⅱ	Ⅱ
	2018	16	-		Ⅱ	Ⅱ	Ⅱ	Ⅱ	Ⅱ
10	2014	11	-		Ⅱ	Ⅰ	Ⅰ	Ⅰ	Ⅰ
	2015	12	-		Ⅲ	Ⅰ	Ⅰ	Ⅱ	Ⅰ
	2016	13	-		Ⅲ	Ⅰ	Ⅰ	Ⅰ	Ⅰ
	2017	14	-		Ⅳ	Ⅱ	Ⅱ	Ⅱ	Ⅱ
	2018	15	-		Ⅳ	Ⅱ	Ⅱ	Ⅰ	Ⅰ
11	2014	11	-		Ⅰ	Ⅰ	Ⅰ	Ⅰ	Ⅰ
	2015	12	-		Ⅰ	Ⅱ	Ⅰ	Ⅰ	Ⅱ
	2016	13	Rt. L4 early stage		Ⅱ	Ⅱ	Ⅰ	Ⅰ	Ⅰ
	2017	14	-		Ⅱ	Ⅲ	Ⅱ	Ⅰ	Ⅱ
	2018	15	-		Ⅱ	Ⅲ	Ⅰ	Ⅰ	Ⅱ
12	2014	8	-		Ⅰ	Ⅰ	Ⅰ	Ⅰ	Ⅰ
	2015	9	-		Ⅰ	Ⅰ	Ⅰ	Ⅱ	Ⅱ
	2016	10	-		Ⅰ	Ⅰ	Ⅰ	Ⅱ	Ⅰ
	2017	11	Rt. L5 early stage		Ⅱ	Ⅱ	Ⅱ	Ⅱ	Ⅱ
	2018	12	-		Ⅰ	Ⅱ	Ⅱ	Ⅱ	Ⅱ
